# Supplementary material for: Magnetic Particle-Based Automated Chemiluminescence Immunoassay for the Determination of Hydrocortisone Residues in Milk
Source: Foods. 2025 Jun 16;14(12):2105. doi: 10.3390/foods14122105 (PMC12191908; doi:10.3390/foods14122105)
Supplement: Supplementary file 1 [file foods-14-02105-s001.zip]

Archive with 1 entries (1 files):
- foods-3615493-supplementary.pdf
